# Supplementary material for: Comparative Analysis of Nutrients, Phytochemicals, and Minerals in Colored Sweet Potato (Ipomoea batatas L.) Roots
Source: Foods. 2024 Nov 14;13(22):3636. doi: 10.3390/foods13223636 (PMC11593716; doi:10.3390/foods13223636)
Supplement: Supplementary file 1 [file foods-13-03636-s001.zip]

Archive with 2 entries (2 files):
- Supplementary methods for instrumental parameters.pdf
- Supplementary table.pdf
